# Supplementary material for: Senior Theater Projects: Enhancing Physical Health and Reducing Depression in Older Adults
Source: Int J Environ Res Public Health. 2024 Sep 26;21(10):1289. doi: 10.3390/ijerph21101289 (PMC11507429; doi:10.3390/ijerph21101289)
Supplement: Supplementary file 1 [file ijerph-21-01289-s001.zip]

Archive with 1 entries (1 files):
- ijerph-3070336-supplementary.pdf
